# Supplementary material for: Pericardial effusion in pediatric paragonimiasis: Surgery may not be necessary in cases of moderate to large effusion—a retrospective study
Source: PLoS Negl Trop Dis. 2025 Apr 24;19(4):e0013023. doi: 10.1371/journal.pntd.0013023 (PMC12021204; doi:10.1371/journal.pntd.0013023)
Supplement: S1 Data — (XLSX) [file pntd.0013023.s001.xlsx]

## Sheet: Sheet1
Group	Surgical group	Length of stay	Sex	Age	Contact history	Chest pain	Abdominal pain/bloating	Vomiting	Cough	Hemoptysis	Fever	Shortness of breath	Weak heart sounds	WBC	Eos	Course of disease
Pericardial Effusion	0	9	Male	4y	Raw freshwater	0	0	0	0	0	0	0	1	9.09	1.64	10
Pericardial Effusion	0	8	Female	8y	Unknown	0	1	1	0	0	1	0	1	15.01	2.87	730
Pericardial Effusion	0	16	Male	11y	Raw freshwater，Crabs/ Crayfish	1	0	0	0	0	0	0	1	14.48	5.13	15
Pericardial Effusion	0	5	Male	10y	Raw freshwater，Crabs/ Crayfish	1	1	0	1	0	1	1	1	14.51	2.85	7
Pericardial Effusion	1	13	Male	7y	Raw freshwater	1	0	0	0	0	0	1	1	14.71	5.58	3
Pericardial Effusion	1	19	Male	6y	Crabs/ Crayfish	0	0	0	1	0	1	0	1	14.9	4.55	5
Pericardial Effusion	1	8	Male	11y	Raw freshwater	1	0	0	1	0	0	0	1	12.56	0.75	2
Pericardial Effusion	1	9	Male	11y	Raw freshwater，Crabs/ Crayfish	1	0	0	1	0	1	1	0	10.75	0.39	6
Pericardial Effusion	1	24	Female	11y	Raw freshwater	0	0	0	1	0	0	1	1	12.9	3.97	60
Pericardial Effusion	0	7	Male	11y	Unknown	0	1	1	0	0	0	0	1	15.5	7.27	5
Pericardial Effusion	0	4	Male	11y	Raw freshwater	1	0	0	1	0	1	0	1	14	2.45	7
Pericardial Effusion	1	12	Male	10y	Crabs/ Crayfish	0	0	0	0	0	0	0	1	12.12	1.61	60
Pericardial Effusion	0	15	Male	9y	Crabs/ Crayfish	0	1	0	0	0	0	0	1	10.2	2.1	1
Pericardial Effusion	1	3	Male	11y	Raw freshwater	0	1	0	0	0	0	1	1	14.13	6.42	7
Pericardial Effusion	1	15	Male	4y	Raw freshwater	0	1	1	1	0	0	1	1	10.71	2.11	10
Pericardial Effusion	0	16	Female	3y	Raw freshwater，Crabs/ Crayfish	0	1	1	1	0	1	1	1	13.12	0.31	9
Pericardial Effusion	0	11	Male	10y	Raw freshwater,Crabs/ Crayfish	0	1	1	0	0	0	0	1	16.08	1.71	3
Pericardial Effusion	1	12	Male	10y	Raw freshwater	0	0	0	1	0	0	0	1	5.82	0.22	365
Pericardial Effusion	0	11	Female	4y	Raw freshwater，Crabs/ Crayfish	0	1	1	1	0	1	0	0	13.21	4.33	15
Pericardial Effusion	1	34	Male	8y	Raw freshwater	0	1	0	1	0	1	0	1	10.23	1.61	7
Pericardial Effusion	1	20	Male	7y	Unknown	0	1	0	0	0	0	1	1	12.91	1.74	5
Pericardial Effusion	0	20	Male	5y	Raw freshwater	0	0	1	1	0	0	0	1	11.48	3.69	6
Pericardial Effusion	1	26	Male	9y	Raw freshwater	0	0	0	1	0	0	1	1	11.1	1.2	19
Pericardial Effusion	0	16	Male	6y	Raw freshwater	0	1	0	1	0	1	0	0	20.36	9.53	5
Pericardial Effusion	0	10	Male	4y	Raw freshwater，Crabs/ Crayfish	0	1	0	0	0	1	1	1	12.75	4.66	6
Pericardial Effusion	1	18	Male	7y	Raw freshwater	0	0	0	0	0	1	0	1	11.74	2.43	30
Pericardial Effusion	1	46	Male	4y	Raw freshwater	0	0	0	1	0	0	1	1	12.05	1.59	4
Pericardial Effusion	1	16	Female	7y	Raw freshwater	0	0	0	1	0	1	0	0	19.62	3.76	10
Pericardial Effusion	1	21	Male	7y	Unknown	1	1	1	0	0	0	0	1	8.6	3.4	7
Pericardial Effusion	0	30	Male	3y	Raw freshwater	1	0	1	0	1	0	1	1	20.46	1.47	7
Pericardial Effusion	1	19	Male	3y	Raw freshwater	1	0	1	0	0	0	1	1	18.25	5.51	6
Pericardial Effusion	1	12	Male	6y	Raw freshwater	0	1	1	0	0	0	1	1	13.88	1.81	3
Thoracopulmonary	0	6	Male	8y	Raw freshwater	1	1	0	1	0	1	0	0	7.81	1.49	20
Pericardial Effusion	1	13	Male	5y	Raw freshwater,Crabs/ Crayfish	1	0	0	0	0	0	0	1	36.83	27.58	2
Pericardial Effusion	0	7	Female	3y	Unknown	1	0	0	0	1	0	0	0	35.6	9.96	13
Thoracopulmonary	0	4	Male	4y	Raw freshwater,Crabs/ Crayfish	0	0	1	1	0	1	0	0	22.48	12.98	120
Pericardial Effusion	0	7	Female	3y	Raw freshwater	0	1	0	1	0	0	1	1	11.9	2.14	4
Thoracopulmonary	0	10	Male	6y	Unknown	0	0	0	0	0	0	0	0	24	14.69	10
Thoracopulmonary	0	22	Male	5y	Unknown	0	0	0	0	0	1	0	0	17.9	0.25	30
Thoracopulmonary	0	10	Male	10y	Unknown	1	0	0	1	1	0	0	0	9.07	3.36	30
Thoracopulmonary	0	10	Female	6y	Unknown	0	0	0	1	0	1	0	0	7	0.64	7
Thoracopulmonary	0	10	Male	4y	Raw freshwater,Crabs/ Crayfish	0	1	0	1	0	1	1	0	12.07	0.64	30
Thoracopulmonary	0	13	Male	7y	Raw freshwater	0	0	0	1	0	1	0	0	17.7	10.39	14
Thoracopulmonary	0	3	Male	9y	Crabs/ Crayfish	1	0	0	1	1	1	0	0	15.1	2.51	15
Thoracopulmonary	0	7	Female	6y	Raw freshwater	1	0	0	1	0	0	1	0	5.36	1.31	15
Thoracopulmonary	0	6	Male	7y	Crabs/ Crayfish	0	0	0	1	0	1	0	0	34.67	25.14	3
Thoracopulmonary	0	4	Male	9y	Crabs/ Crayfish	1	0	0	0	0	0	1	0	12.89	0.04	15
Thoracopulmonary	0	4	Male	4y	Raw freshwater	1	0	0	0	0	0	0	0	15.68	6.19	180
Thoracopulmonary	0	4	Female	5y	Crabs/ Crayfish	0	0	0	0	0	0	0	0	9.93	1.15	5
Thoracopulmonary	0	4	Male	10y	Crabs/ Crayfish	0	0	0	1	0	0	0	0	9.03	3.3	180
Thoracopulmonary	0	9	Female	5y	Crabs/ Crayfish	0	0	0	1	1	0	0	0	7.68	0.7	1095
Thoracopulmonary	0	6	Male	7y	Raw freshwater	0	0	0	1	0	1	0	0	20.22	12.09	30
Thoracopulmonary	0	13	Male	10y	Raw freshwater	1	0	0	1	0	1	0	0	11.16	0	15
Thoracopulmonary	0	6	Male	8y	Raw freshwater	1	0	0	0	0	0	0	0	14.4	8.38	60
Thoracopulmonary	0	6	Male	7y	Unknown	0	0	0	1	0	1	0	0	4.23	1.28	6
Thoracopulmonary	0	3	Male	8y	Crabs/ Crayfish	0	0	0	1	0	1	0	0	10.06	0.01	365
Thoracopulmonary	0	5	Male	9y	Crabs/ Crayfish	1	0	0	0	0	0	1	0	12.36	5.95	120
Thoracopulmonary	0	6	Male	8y	Unknown	1	0	0	0	0	0	0	0	13.87	2.22	60
Thoracopulmonary	0	24	Male	13y	Unknown	0	0	0	1	0	0	1	0	9.55	0.4	30
Thoracopulmonary	0	16	Male	7y	Crabs/ Crayfish	0	0	0	1	0	0	0	0	9.93	2.15	120
Thoracopulmonary	0	4	Male	6y	Raw freshwater	0	0	0	1	0	0	0	0	13.42	6.11	20
Thoracopulmonary	0	4	Male	13y	Raw freshwater	1	0	0	1	1	0	0	0	19.81	13.08	120
Thoracopulmonary	0	4	Male	9y	Crabs/ Crayfish	1	0	0	0	0	1	0	0	21	1.19	20
Thoracopulmonary	0	3	Male	12y	Crabs/ Crayfish	1	1	0	1	0	1	0	0	14.02	4.65	60
Thoracopulmonary	0	7	Female	9y	Raw freshwater，Crabs/ Crayfish	0	0	0	1	0	0	0	0	8.84	1.2	10
Thoracopulmonary	0	3	Male	9y	Crabs/ Crayfish	1	0	0	0	0	0	0	0	10.47	1.34	10
Thoracopulmonary	0	4	Male	3y	Raw freshwater，Crabs/ Crayfish	0	0	0	0	0	1	0	0	25.38	13.3	14
Thoracopulmonary	0	7	Male	5y	Crabs/ Crayfish	0	0	0	1	0	1	0	0	10.24	3.62	180
Thoracopulmonary	0	7	Female	3y	Unknown	0	0	0	1	0	1	0	0	16.38	9.17	20
Thoracopulmonary	0	5	Male	8y	Raw freshwater，Crabs/ Crayfish	0	1	0	1	0	1	0	0	11.51	3.81	60
Thoracopulmonary	0	3	Male	7y	Raw freshwater	0	0	0	1	0	1	0	0	9.09	2.46	10
Thoracopulmonary	0	14	Male	5y	Raw freshwater	0	0	0	1	0	0	0	0	13.97	5.21	3
Thoracopulmonary	0	8	Female	7y	Unknown	0	0	0	1	0	0	0	0	8.65	1.83	20
Thoracopulmonary	0	13	Male	9y	Unknown	0	0	0	0	0	0	0	0	8.09	0.71	6
Thoracopulmonary	0	18	Male	5y	Raw freshwater,Crabs/ Crayfish	0	0	0	0	0	0	1	0	19.5	10.64	3
Thoracopulmonary	0	20	Male	10y	Raw freshwater	1	1	0	0	0	0	0	0	6.46	0.7	10
Thoracopulmonary	0	5	Male	8y	Raw freshwater，Crabs/ Crayfish	0	0	0	0	0	0	0	0	12.56	4.74	10
Thoracopulmonary	0	11	Female	1y	Raw freshwater	0	0	0	1	0	1	1	0	10.72	0.96	21
Thoracopulmonary	0	11	Female	6y	Crabs/ Crayfish	0	0	0	1	1	0	0	0	15	2.03	1
Thoracopulmonary	0	9	Male	10y	Raw freshwater	0	0	0	1	0	1	0	0	12.62	4.66	30
Thoracopulmonary	0	9	Male	5y	Raw freshwater	0	0	0	1	0	1	0	0	17.48	10.96	15
Thoracopulmonary	0	10	Male	6y	Raw freshwater，Crabs/ Crayfish	1	1	0	1	0	0	0	0	24.6	17.53	30
Thoracopulmonary	0	12	Male	10y	Crabs/ Crayfish	1	1	0	0	0	1	0	0	12.56	1.51	8
Thoracopulmonary	0	5	Male	12y	Raw freshwater，Crabs/ Crayfish	1	0	0	0	0	0	0	0	12.01	6.57	21
Thoracopulmonary	0	13	Male	10y	Raw freshwater	1	0	0	0	0	1	0	0	3.87	0.17	30
Thoracopulmonary	0	8	Male	8y	Raw freshwater，Crabs/ Crayfish	0	0	0	1	0	1	0	0	19.44	10.15	15
Thoracopulmonary	0	21	Male	11y	Raw freshwater，Crabs/ Crayfish	0	0	0	1	0	0	0	0	8.71	0.44	7
Thoracopulmonary	0	17	Female	10y	Unknown	0	0	0	1	0	1	0	0	7.34	0.31	10
Thoracopulmonary	0	30	Male	8y	Unknown	0	0	0	0	0	0	0	0	5.84	0.21	2
Thoracopulmonary	0	12	Female	5y	Raw freshwater	0	0	0	1	1	0	0	0	11.17	3.05	30
Thoracopulmonary	0	7	Male	4y	Unknown	0	0	0	1	0	0	0	0	15.62	8.58	30
Thoracopulmonary	0	8	Male	12y	Raw freshwater	0	0	0	1	0	1	0	0	10.71	3.4	7
Thoracopulmonary	0	6	Male	10y	Unknown	1	0	0	0	0	0	0	0	11.39	3.51	90
Thoracopulmonary	0	6	Male	3y	Raw freshwater	0	0	0	1	0	1	0	0	16	3.52	15
Thoracopulmonary	0	6	Male	5y	Raw freshwater，Crabs/ Crayfish	1	0	0	1	0	0	0	0	35.45	26.39	2
Thoracopulmonary	0	26	Male	8y	Unknown	0	0	0	1	0	1	0	0	13.58	5.56	30
